# Supplementary material for: Intra- and Interspecies Differences of Two Cecropia Species from Tabasco, Mexico, Determined through the Metabolic Analysis and 1H-NMR-Based Fingerprinting of Hydroalcoholic Extracts
Source: Plants (Basel). 2023 Jun 25;12(13):2440. doi: 10.3390/plants12132440 (PMC10346827; doi:10.3390/plants12132440)
Supplement: Supplementary file 1 [file plants-12-02440-s001.zip]

Archive with 1 entries (1 files):
- plants-2432179-supplementary.pdf
